# Supplementary material for: Outcome measures used in trials on gait rehabilitation in multiple sclerosis: A systematic literature review
Source: PLoS One. 2021 Sep 30;16(9):e0257809. doi: 10.1371/journal.pone.0257809 (PMC8483298; doi:10.1371/journal.pone.0257809)
Supplement: S1 Data — (XLSX) [file pone.0257809.s002.xlsx]

## Sheet: Abreviaciones
1	10 m	10-meter walking test
1	2MWT	2-minute walk test
1	3MWT	3-minute walking test
1	5WWT	5-minute walking test
1	6MWT	6-minute walking test
1	ABC	Activities-specific balance confidence scale
1	Ac	Accelerometers
1	AI	Ambulatory index
1	BBS	Berg Balance Scale
1	BDI	Beck depression inventory
1	Calorimetry
1	COMP	Canadien occupational performance measure
1	COPE	Coping Orientation to Problem Experienced
1	CPET	Maximal cardiopulmonary exercise test
1	CTSIB	Test for sensory interaction and balance
1	DGI	Dynamic gait index
1	DTI	Difusor tensor imaging
1	EDSS	Expanded disability status scale
1	FAB	Frontal assessment battery
1	FAC	Functional ambulatory scale
1	FBS	fullerton balance scale
1	FD	Falls diary
1	FES	Falls efficacy scale
1	FIS/mFIS	Fatigue impact scale
1	FMSC	Fatigue scale for motor and cognitive function
1	FRT	Functional reach test
1	FSS	Fatigue Severity Scale
1	FSST	Four Square Step Test
1	GNDS	Guy's Neurological Disability Scale
1	GSTP	Gait spatio temporal parameters
1	HADS	Anxiety and depression scale
1	HRSD	Hamilton Rating Scale for Depression
1	Kinematics
1	MAS	Modified Asworth Scale
1	MiniBestTest	Mini best test
1	MRC	Medical research council ( muscle strength)
1	MSFCS	Multiple sclerosis fucntional composite
1	MS-IM	Muscle strenght isokinetik measures
1	MSIS_29v2	Multiple sclerosis Inpact Scale_29
1	MS-LD	Muscle strenght lokomat device
1	MS-MD	Muscle strenght mechanical device
1	MSQoL-54	Multiple sclerosis quality of life
1	MSSE	Mini metal state examination, Frontal assessment battery
1	MS-SS	Muscle strenght static strenght
1	MSSS-88	Multiple sclerosis Spasticity Scale - 87
1	MSWS-12	Multiple Sclerosis Walking Scale-11
1	MusiQoL	Multiple Sclerosis International Quality of Life scale
1	PASAT	Paced auditory serial attention test
1	PDDS	Patient Determined Disease Steps
1	PHQ-9	Health questionnaire
1	QoL EQ-D	Health questionnaire
1	QoL SF-36	Quality of life short form 36
1	RAND - 36	Rand 36 health survey
1	ROM	Range of movement
1	SA	Stabilimetric assessment
1	SOT	Sensory Organisation Test
1	SRT	Sit and reach test
1	SSST	Six spot step tests
1	STS	Sit to stand tests
1	T25W	Timed 25-foot walk
1	TBS	Tinetti balance scale
1	TST	Timed stair test
1	TUG	Timed up and go
1	VAS(pain)	Visual analogic scale (pain)
1	VO2	Oxygene peak output
1	WEI-MuS	Wurzburger fatigue inventary
1	WHODAS 2.0	World Health Organization Disability Assessment Schedule
1	WHOQoL-Bref	WHO quality of life-bref
1	WLT	Working load Treadmill
69

## Sheet: Data
Article		EDSS participants	N	Body Function/structure																					Activity
				MSSS-88	MAS	VAS(pain)	MRC	MS-SS	MS-IM	MS-MD	ROM	MS-LD	GSTP	Kinematics	SA	VO2	FSS	FIS/mFIS	WEI-MuS	FMSC	WLT	DTI	Calorimetry		TUG	GNDS	PDDS(assess)	EDSS(assess)	2MWT	T25W	FSST	SSST	TBS	BBS	MiniBestTest	CTSIB	FRT	6MWT	5WWT	3MWT	10 m	FAC	DGI	AI	FES	Ac	MSWS-12	WHODAS 2.0	SOT
				1	1	1	1	1	1	1	1	1	1	1	1	1	1	1	1	1	1	1	1	20	1	1	1	1	1	1	1	1	1	1	1	1	1	1	1	1	1	1	1	1	1	1	1	1	1
Martini et al., 2018	1	6	40																						1				1	1	1																1
Russo et al., 2017	1	3-5.5	45																						1			1					1
Sandroff et al., 2017	1	PDDS:4	83						1				1			1														1								1									1
Calabro et al., 2017	1	4.1-5.5	40		1							1													1									1
Conroy et al., 2017	1	PDDS:4.4	24																											1				1				1									1
Pau et al., 2017	1	3.6	22								1		1	1
Pompa et al., 2016	1	6-7.5	50			1											1											1	1													1
Davies et al.,2016	1	5.4	32										1																									1
Kalron et al., 2016	1	4.6	45															1							1				1		1			1				1									1
Straudi et al., 2016	1	6.43	52														1								1									1				1			1
Straudi et al., 2014	1	4.89	24														1								1													1					1				1
Tyler et al., 2014	1	5.25	20																																								1
Aydin et al., 2014	1	3.6	40														1																	1							1
Ruiz et al., 2013	1	5	7										1																	1							1	1
Schwartz et al., 2012	1	6	32																						1			1						1				1			1
Vaney et al., 2012	1	5.8	49		1	1													1															1						1	1					1
Dodd et al., 2011	1	Ambulation index	67	1						1								1											1
Conklyn et al., 2010	1	NR	10		1	1	1						1														1			1														1
Cakit et al., 2010	1	NR	45														1								1												1				1		1		1
Robinson et al., 2015	1	0 to 6	56										1																																		1	1
Garret et al., 2012	1	NR	121															1								1												1
Gandolfi et al., 2014	1	4.1	22										1		1		1																	1															1
Peruzzi et al., 2016	1	3.8	25								1		1	1											1			1			1			1				1
Shahraki et al., 2017	1	NR	18										1
Braendvik et al., 2015	1	3.2	29										1																																	1
Straudi et al., 2019	1	6.5	72														1								1					1																	1
Heine et al., 2019	1	3	10										1					1		1																											1
Callessen et al., 2019	1	2.0-5.5	28						1		1
Hochsprung et al., 2020	1	2.5-6.5	61										1
Manca et al., 2020	1	2 to 5.5	28						1				1	1				1												1		1			1	1		1									1
Felippe et al., 2019	1	3.0	28																						1
Mahler	1	3.0	34																		1		1															1			1
Mansour 2013	1	2.9	24										1	1											1
Manca 2017	1	3.4	30						1																1				1									1			1
McGibbon 2018	1	5.2	29																						1													1								1
Munari 2020	1	5.2	17										1	1																				1							1
Bures 2017	1	4.1	84																1										1				1								1
Elwishly 2020	1	4 to 6	29																									1	1												1
Esnouf 2010	1	5.6	53
Feys 2019	1	3.0	35													1				1		1																1									1
Gutierrez 2020	1	3.7	31					1					1
Tollar 2020	1	5 to 6	68												1																		1	1				1									1
Vedkamp 2019	1	3.5	40															1							1				1	1													1		1
Kahraman	1	1.5	35												1			1							1				1	1													1				1
Whitney 2018	1	NR	30					1																	1													1								1
Renfrew 2018	1	5.0	78													1														1									1
	46	77.17	1842	1	3	3	1	2	4	1	3	1	16	5	3	3	7	7	2	2	1	1	1		17	1	1	5	9	10	3	1	3	11	1	1	2	17	1	1	10	1	5	1	2	4	12	1	1
																																		23.913
[truncated: 26 more columns]
